# Supplementary material for: Gene Polymorphism of Biotransformation Enzymes and Ciprofloxacin Pharmacokinetics in Pediatric Patients with Cystic Fibrosis
Source: Biomedicines. 2022 May 2;10(5):1050. doi: 10.3390/biomedicines10051050 (PMC9139162; doi:10.3390/biomedicines10051050)
Supplement: Supplementary file 1 [file biomedicines-10-01050-s001.zip]

Archive with 1 entries (1 files):
- biomedicines-1683221-supplementary.pdf
